# Supplementary material for: The causality of borrowing: Lexical loans in Eurasian languages
Source: PLoS One. 2019 Oct 30;14(10):e0223588. doi: 10.1371/journal.pone.0223588 (PMC6821065; doi:10.1371/journal.pone.0223588)
Supplement: S1 Appendix — (XLSX) [file pone.0223588.s001.xlsx]

## Sheet: Blad1
Lang_Name	Family	Lang_ID	Time_period	X	Y
Abaza	Northwest Caucasian	68466	Modern	42.73	41.12
Abkhaz	Northwest Caucasian	58800	Modern	41.0173	42.9995
Adyghe	Northwest Caucasian	68445	Modern	39.2885	43.9728
Aghul	Nakh-Dagestanian	68480	Modern	47.58	41.92
Albanian (Tosk)	Indo-European	35300	Modern	19.9883	40.4469
Andi	Nakh-Dagestanian	68469	Modern	46.29	42.81
Avar	Nakh-Dagestanian	68468	Modern	46.56	41.7
Avestan	Indo-European	50700	Ancient	55.9499	31.7071
Azerbaijani	Turkic	68483	Modern	46.47	40.98
Crimean Tatar	Turkic	68477	Modern	34.08	45
Gagauz	Turkic	68476	Modern	28.03	44.6
Kazakh	Turkic	67780	Modern	71.4601	51.1574
Kumyk	Turkic	68478	Modern	47	43
Southern Altai	Turkic	68489	Modern	86.87	50.13
Turkish	Turkic	67760	Modern	32.8575	39.9268
Turkmen	Turkic	67750	Modern	58.3887	37.9395
Tuvan	Turkic	68484	Modern	92.67	48.44
Basque (West)	Basque	33500	Modern	-2.68161	42.859
Batsbi	Nakh-Dagestanian	57800	Modern	45.6474	41.8574
Bengali	Indo-European	48400	Modern	90.2792	23.7806
Beshta	Nakh-Dagestanian	68448	Modern	44.0799	42.9074
Breton	Indo-European	38200	Modern	-4.10286	47.9956
Budukh	Nakh-Dagestanian	68450	Modern	48.371	41.1817
Bulgarian	Indo-European	37300	Modern	23.3535	42.6986
Catalan	Indo-European	53200	Modern	2.17964	41.3792
Chechen	Nakh-Dagestanian	57850	Modern	45.685	43.316
Classical Armenian	Indo-European	36000	Medieval	44.5436	39.9392
Classical Greek	Indo-European	43000	Ancient	23.9992	37.6969
Cornish	Indo-European	38300	Modern	-5.56752	50.1918
Croatian	Indo-European	37400	Modern	15.9927	45.8135
Czech	Indo-European	37700	Modern	14.4681	50.0712
Danish	Indo-European	40300	Modern	12.5832	55.6799
Dargwa	Nakh-Dagestanian	68471	Modern	47.44	42.43
Dutch	Indo-European	41400	Modern	4.89813	52.3744
Elfdalian	Indo-European	40400	Modern	14.0405	61.2259
English	Indo-European	41500	Modern	-0.100059	51.4977
Estonian	Uralic	68000	Modern	24.7539	59.437
Faroese	Indo-European	40500	Modern	-6.77332	62.0098
Finnish	Uralic	68100	Modern	24.9411	60.1733
French	Indo-European	53300	Modern	2.34786	48.8545
Frisian	Indo-European	41600	Modern	5.7956	53.2039
Friulian	Indo-European	53400	Modern	13.485	46.127
Gaulish	Indo-European	39200	Ancient	3.19428	43.9731
Georgian	Kartvelian	56500	Modern	44.8248	41.6195
German	Indo-European	41700	Modern	13.4091	52.5208
Gothic	Indo-European	40100	Ancient	20.1993	53.0429
Hindi	Indo-European	44100	Modern	77.225	28.6253
Hittite	Indo-European	35500	Ancient	34.6212	40.014
Hungarian	Uralic	68300	Modern	19.0402	47.4979
Icelandic	Indo-European	40600	Modern	-21.9397	64.1442
Ingush	Nakh-Dagestanian	68446	Modern	44.0799	42.9074
Irish	Indo-European	39400	Modern	-9.3011	53.2444
Italian	Indo-European	53500	Modern	12.3851	43.116
Kabardian	Northwest Caucasian	59000	Modern	43.6606	43.3689
Khinalug	Nakh-Dagestanian	68449	Modern	48.1275	41.1756
Khwarshi	Nakh-Dagestanian	58500	Modern	46.0594	42.3195
Kryz	Nakh-Dagestanian	58100	Modern	48.0861	41.1088
Lak	Nakh-Dagestanian	68470	Modern	47.08	42.13
Late Latin	Indo-European	53650	Medieval	12.5604	42.2609
Latin	Indo-European	53700	Ancient	12.4923	41.8902
Latvian	Indo-European	36500	Modern	24.1133	56.915
Lezgian	Nakh-Dagestanian	58200	Modern	48.039	41.5538
Lithuanian	Indo-European	36600	Modern	25.2559	54.6802
Low German	Indo-European	41800	Modern	9.48865	53.932
Megrelian	Kartvelian	57000	Modern	41.9373	42.3738
Middle Breton	Indo-European	38400	Medieval	-1.53247	47.2079
Middle Dutch	Indo-European	41900	Medieval	5.95919	52.2131
Middle English	Indo-European	42000	Medieval	-0.758622	51.3136
Middle High German	Indo-European	42100	Medieval	9.7174	48.7427
Middle Low German	Indo-European	42200	Medieval	10.685	53.8678
Middle Welsh	Indo-European	38600	Medieval	-3.38002	52.2404
Modern Armenian	Indo-European	36100	Modern	44.5272	40.1474
Modern Greek	Indo-European	43200	Modern	23.6943	38.0286
Northern Saami	Uralic	68150	Modern	20.2729	69.4182
Norwegian (Bokmål)	Indo-European	40800	Modern	10.7408	59.9128
Norwegian (Nynorsk)	Indo-European	40900	Modern	5.07536	60.331
Occitan	Indo-European	53850	Modern	2.50734	43.7479
Old Breton	Indo-European	38700	Medieval	-2.75674	47.6579
Old Church Slavonic	Indo-European	37800	Medieval	22.8718	43.956
Old Cornish	Indo-European	38800	Medieval	-5.05484	50.2637
Old English	Indo-European	42400	Medieval	-1.31416	51.0607
Old French	Indo-European	53900	Medieval	2.34786	48.8545
Old Frisian	Indo-European	42500	Medieval	6.56774	53.2157
Old High German	Indo-European	42600	Medieval	9.96262	49.7955
Old Irish	Indo-European	39700	Medieval	-6.87383	53.7268
Old Norse	Indo-European	41000	Medieval	10.3975	63.427
Old Prussian	Indo-European	36625	Medieval	19.9008	54.4363
Old Saxon	Indo-European	42700	Medieval	8.80604	53.0759
Old Swedish	Indo-European	41100	Medieval	16.3219	58.4811
Ossetian (Iron)	Indo-European	50900	Modern	44.6757	43.0438
Persian	Indo-European	52100	Modern	55.748	32.7353
Polish	Indo-European	37900	Modern	20.994	52.2379
Portuguese	Indo-European	54300	Modern	-9.13513	38.708
Provençal	Indo-European	54400	Modern	6.22252	43.4268
Punjabi	Indo-European	44600	Modern	74.3494	31.5366
Romanian	Indo-European	54500	Modern	26.0864	44.4275
Russian	Indo-European	37000	Modern	37.6484	55.6776
Rutul	Nakh-Dagestanian	68482	Modern	47.32	41.62
Sanskrit	Indo-European	43900	Ancient	76.2861	23.5114
Sardinian	Indo-European	54700	Modern	9.32737	40.3175
Scottish Gaelic	Indo-European	39800	Modern	-7.36897	57.1628
Serbian	Indo-European	37500	Modern	20.4722	44.8013
Slovene	Indo-European	37550	Modern	14.5082	46.0506
Spanish	Indo-European	54800	Modern	-3.70348	40.4169
Svan	Kartvelian	56700	Modern	42.5231	42.9924
Swedish	Indo-European	41200	Modern	17.4387	59.7382
Tabasaran	Nakh-Dagestanian	68479	Modern	47.84	42.02
Tocharian A	Indo-European	55400	Medieval	86.1548	41.7603
Tocharian B	Indo-European	55500	Medieval	81.5144	41.6455
Tsakhur	Nakh-Dagestanian	68481	Modern	46.89	41.59
Ubykh	Northwest Caucasian	68467	Modern	39.67	43.67
Udi	Nakh-Dagestanian	68447	Modern	44.0799	42.9074
Ukranian	Indo-European	37100	Modern	30.5254	50.4495
Vulgar Latin	Indo-European	54850	Ancient	12.6153	42.5611
Welsh	Indo-European	39000	Modern	-4.38518	52.9264
