# Supplementary material for: The causality of borrowing: Lexical loans in Eurasian languages
Source: PLoS One. 2019 Oct 30;14(10):e0223588. doi: 10.1371/journal.pone.0223588 (PMC6821065; doi:10.1371/journal.pone.0223588)
Supplement: S3 Appendix — (XLSX) [file pone.0223588.s003.xlsx]

## Sheet: Blad1
Classification	Word List Item	Word class (V=0, N=1)	Nature:Ground(0)/Figure(1)	Culture domain: Farming (0)/Industry(1)	Subsistence farming type: Small-scale(0)/Large-scale(1)	Settlement sphere: Indoor(0)/Outdoor(1)	MEAN	Prediction	Nature (0)/Culture(1)
ACTIVITIES	to weave	0		0		0	0	L	1
ACTIVITIES	to sow	0		0		1	0.333333	E	1
ACTIVITIES	to sew	0		0		0	0	L	1
ACTIVITIES	to spin (thread)	0		0		0	0	L	1
ACTIVITIES	to plow	0		0		1	0.333333	E	1
CATTLE	cow	1		0	1	1	0.75	H	1
CATTLE	calf	1		0	1	1	0.75	H	1
CATTLE	bull	1		0	1	1	0.75	H	1
CATTLE	cattle	1		0	1	1	0.75	H	1
CROPS	barley	1		0	1	1	0.75	H	1
CROPS	wheat	1		0	1	1	0.75	H	1
CROPS	grain (generic)	1		0	1	1	0.75	H	1
CROPS	oats	1		0	1	1	0.75	H	1
CROPS	flax	1		0	1	1	0.75	H	1
CROPS	rye	1		0	1	1	0.75	H	1
DOMESTIC ANIMALS	dog	1		0	0	0	0.25	L	1
DOMESTIC ANIMALS	cat	1		0	0	0	0.25	L	1
DOMESTIC INSECTS	bee	1		0	0	1	0.5	E	1
DRAFT ANIMALS	ox	1		0	1	1	0.75	H	1
DRAFT ANIMALS	horse	1		0	1	1	0.75	H	1
DRAFT ANIMALS	donkey	1		0	1	1	0.75	H	1
DRINK AND DRUGS	mead	1		0	0	0	0.25	L	1
DRINK AND DRUGS	wine	1		0	0	0	0.25	L	1
GAME ANIMALS	deer	1	1				1	H	0
GAME ANIMALS	wild boar	1	1				1	H	0
GAME ANIMALS	hare	1	1				1	H	0
GAME ANIMALS	bison	1	1				1	H	0
GAME ANIMALS	rabbit	1	1				1	H	0
IMPLEMENTS	knife	1		1			1	H	1
IMPLEMENTS	sickle	1		1			1	H	1
IMPLEMENTS	scythe	1		1			1	H	1
IMPLEMENTS	spade	1		1			1	H	1
IMPLEMENTS	saw	1		1			1	H	1
MATERIALS	meat	1	1				1	H	0
MATERIALS	leather	1	1				1	H	0
MATERIALS	grease	1	1				1	H	0
MATERIALS	wood	1	1				1	H	0
MATERIALS	stone	1	0				0.5	E	0
MATERIALS	fur	1	1				1	H	0
METALS	iron	1	0	1			0.666667	L	0
METALS	silver	1	0	1			0.666667	L	0
METALS	copper	1	0	1			0.666667	L	0
METALS	gold	1	0	1			0.666667	L	0
PIG RAISING	pig	1		0	0	1	0.5	E	1
PIG RAISING	piglet	1		0	0	1	0.5	E	1
POULTRY	hen	1		0	0	0	0.25	L	1
POULTRY	chicken	1		0	0	0	0.25	L	1
POULTRY	duck	1		0	0	0	0.25	L	1
POULTRY	rooster	1		0	0	0	0.25	L	1
PREDATOR ANIMALS	fox	1	1				1	H	0
PREDATOR ANIMALS	bear	1	1				1	H	0
PREDATOR ANIMALS	wolf	1	1				1	H	0
PREDATOR ANIMALS	snake	1	1				1	H	0
PREDATOR ANIMALS	lynx	1	1				1	H	0
PREDATOR ANIMALS	jackal	1	1				1	H	0
PREDATOR ANIMALS	lion	1	1				1	H	0
PREDATOR ANIMALS	leopard	1	1				1	H	0
PREDATOR BIRDS	raven	1	1				1	H	0
PREDATOR BIRDS	owl	1	1				1	H	0
PREDATOR BIRDS	eagle	1	1				1	H	0
PRODUCTS	wool	1		0	0	0	0.25	L	1
PRODUCTS	salt	1	0	0	0	0	0.2	L	0
PRODUCTS	honey	1		0	0	0	0.25	L	1
PRODUCTS	milk	1		0	0	0	0.25	L	1
PRODUCTS	hops	1		0	0	0	0.25	L	1
PRODUCTS	wax (bees)	1		0	0	0	0.25	L	1
SEASONS	harvest	1		0	1	1	0.75	H	1
SEASONS	winter	1	0				0.5	L	0
SEASONS	summer	1	0				0.5	L	0
SEASONS	autumn	1	0				0.5	L	0
SEASONS	spring	1	0				0.5	L	0
SMALL CATTLE	lamb	1		0	0	1	0.5	E	1
SMALL CATTLE	sheep	1		0	0	1	0.5	E	1
SMALL CATTLE	ram	1		0	0	1	0.5	E	1
SMALL CATTLE	goat	1		0	0	1	0.5	E	1
SMALL CATTLE	kid	1		0	0	1	0.5	E	1
TILLAGE	cultivated field	1		0	1	1	0.75	H	1
TILLAGE	furrow	1		0	1	1	0.75	H	1
TILLAGE	plow (n)	1		0	1	1	0.75	H	1
TREES	elm	1	0				0.5	L	0
TREES	oak	1	0				0.5	L	0
TREES	ash	1	0				0.5	L	0
TREES	birch	1	0				0.5	L	0
TREES	beech	1	0				0.5	L	0
WEAPONS	bow	1		1			1	H	1
WEAPONS	spear	1		1			1	H	1
WEAPONS	axe	1		1			1	H	1
WEAPONS	sword	1		1			1	H	1
WEAPONS	arrow	1		1			1	H	1
WEAPONS	shield	1		1			1	H	1
WEAPONS	army	1		1			1	H	1
VEGETABLES & FRUIT	apple	1		0	0	0	0.25	L	1
VEGETABLES & FRUIT	grape	1		0	0	0	0.25	L	1
VEGETABLES & FRUIT	turnip	1		0	0	0	0.25	L	1
VEHICLES	hub	1		1			1	H	1
VEHICLES	yoke	1		1			1	H	1
VEHICLES	wheel	1		1			1	H	1
VEHICLES	axle	1		1			1	H	1
VEHICLES	wagon	1		1			1	H	1
