# Supplementary material for: The causality of borrowing: Lexical loans in Eurasian languages
Source: PLoS One. 2019 Oct 30;14(10):e0223588. doi: 10.1371/journal.pone.0223588 (PMC6821065; doi:10.1371/journal.pone.0223588)
Supplement: S5 Appendix — (XLSX) [file pone.0223588.s005.xlsx]

## Sheet: LANGAUGE
Language	Loan	No loan
Abaza	0.04	0.96
Abkhaz	0.206897	0.793103
Adyghe	0.03	0.97
Aghul	0.215827	0.784173
Albanian (Tosk)	0.434286	0.565714
Andi	0.076087	0.923913
Avar	0.126126	0.873874
Avestan	0	1
Azerbaijani	0.230769	0.769231
Basque (West)	0.197802	0.802198
Batsbi	0.255556	0.744444
Bengali	0.116279	0.883721
Beshta	0.0610687	0.938931
Breton	0.0859375	0.914062
Budukh	0.445545	0.554455
Bulgarian	0.0472973	0.952703
Catalan	0.0661765	0.933824
Chechen	0	1
Classical Armenian	0.12766	0.87234
Classical Greek	0.0480769	0.951923
Cornish	0.0823529	0.917647
Crimean Tatar	0.100917	0.899083
Croatian	0.0677083	0.932292
Czech	0.0222222	0.977778
Danish	0.171598	0.828402
Dargwa	0.047619	0.952381
Dutch	0.00546448	0.994536
Elfdalian	0.0227273	0.977273
English	0.0873362	0.912664
Estonian	0.352381	0.647619
Faroese	0.0314465	0.968553
Finnish	0.39823	0.60177
French	0.107143	0.892857
Frisian	0	1
Friulian	0	1
Gagauz	0.145833	0.854167
Gaulish	0.0243902	0.97561
Georgian	0	1
German	0.0452489	0.954751
Gothic	0	1
Hindi	0.0307692	0.969231
Hittite	0	1
Hungarian	0.326923	0.673077
Icelandic	0.0120482	0.987952
Ingush	0.0689655	0.931034
Irish	0.0692641	0.930736
Italian	0.116402	0.883598
Kabardian	0.0490196	0.95098
Kazakh	0.0736842	0.926316
Khinalug	0.364583	0.635417
Khwarshi	0	1
Kryz	0.265625	0.734375
Kumyk	0.026087	0.973913
Lak	0.108696	0.891304
Late Latin	0.204545	0.795455
Latin	0.107656	0.892344
Latvian	0.107345	0.892655
Lezgian	0.00925926	0.990741
Lithuanian	0.0553191	0.944681
Low German	0	1
Megrelian	0	1
Middle Breton	0.125	0.875
Middle Dutch	0.0932642	0.906736
Middle English	0.309735	0.690265
Middle High German	0.0401786	0.959821
Middle Low German	0.0718232	0.928177
Middle Welsh	0.0208333	0.979167
Modern Armenian	0	1
Modern Greek	0.0869565	0.913043
Northern Saami	0.565217	0.434783
Norwegian (Bokmål)	0.110497	0.889503
Norwegian (Nynorsk)	0.0957447	0.904255
Occitan	0.057554	0.942446
Old Breton	0	1
Old Church Slavonic	0.0225989	0.977401
Old Cornish	0.030303	0.969697
Old English	0.0658436	0.934156
Old French	0.203822	0.796178
Old Frisian	0.020202	0.979798
Old High German	0.0478261	0.952174
Old Irish	0.0875576	0.912442
Old Norse	0.0622568	0.937743
Old Prussian	0.0181818	0.981818
Old Saxon	0.0234375	0.976562
Old Swedish	0.0552147	0.944785
Ossetian (Iron)	0	1
Persian	0.0175439	0.982456
Polish	0.0647059	0.935294
Portuguese	0.0987124	0.901288
Provençal	0.0375	0.9625
Punjabi	0.0625	0.9375
Romanian	0.208633	0.791367
Russian	0.0310881	0.968912
Rutul	0.205607	0.794393
Sanskrit	0	1
Sardinian	0.0135135	0.986486
Scottish Gaelic	0.0614525	0.938547
Serbian	0.0578947	0.942105
Slovene	0.0352941	0.964706
Southern Altai	0.0980392	0.901961
Spanish	0.101523	0.898477
Svan	0.0108696	0.98913
Swedish	0.0891089	0.910891
Tabasaran	0.230769	0.769231
Tocharian A	0.125	0.875
Tocharian B	0.115942	0.884058
Tsakhur	0.175	0.825
Turkish	0.223301	0.776699
Turkmen	0.125	0.875
Tuvan	0.104167	0.895833
Ubykh	0.0526316	0.947368
Udi	0.368852	0.631148
Ukranian	0	1
Welsh	0.134228	0.865772
Vulgar Latin	0.12766	0.87234
TOTAL	0.100972	0.899028

## Sheet: CONCEPTS
CONCEPT	Loan	No loan
APPLE	0.0894309	0.910569
ARMY	0.395833	0.604167
ARROW	0.220859	0.779141
ASH	0.0185185	0.981481
AUTUMN	0.0542636	0.945736
AXE	0.143382	0.856618
AXLE	0.130081	0.869919
BARLEY	0.041958	0.958042
BEAR	0.0583333	0.941667
BEE	0.0300752	0.969925
BEECH	0.166667	0.833333
BIRCH	0.0571429	0.942857
BISON	0.368421	0.631579
BOW	0.08	0.92
BULL	0.0895522	0.910448
CALF	0.0606061	0.939394
CAT	0.105691	0.894309
CATTLE	0.0813953	0.918605
CHICKEN	0.0591716	0.940828
COPPER	0.146199	0.853801
COW	0.0204082	0.979592
CULTIVATED FIELD	0.0422535	0.957746
DEER	0.0883978	0.911602
DOG	0.0662983	0.933702
DONKEY	0.264368	0.735632
DUCK	0.0916031	0.908397
EAGLE	0.0866142	0.913386
ELM	0	1
FLAX	0.143836	0.856164
FOX	0.0268456	0.973154
FUR	0.139442	0.860558
FURROW	0.0740741	0.925926
GOAT	0.0689655	0.931034
GOLD	0.166667	0.833333
GRAIN (GENERIC)	0.0830189	0.916981
GRAPE	0.0973451	0.902655
GREASE	0.0528053	0.947195
HARE	0.046875	0.953125
HARVEST	0.0357143	0.964286
HEN	0.0423729	0.957627
HONEY	0.0338983	0.966102
HOPS	0.184211	0.815789
HORSE	0.111111	0.888889
HUB	0.0740741	0.925926
IRON	0.0970874	0.902913
JACKAL	0.418919	0.581081
KID	0.107143	0.892857
KNIFE	0.0681818	0.931818
LAMB	0.0514706	0.948529
LEATHER	0.0418605	0.95814
LEOPARD	0.504065	0.495935
LION	0.495798	0.504202
LYNX	0.24	0.76
MEAD	0.0854701	0.91453
MEAT	0.021164	0.978836
MILK	0.0431655	0.956835
OAK	0	1
OATS	0.118881	0.881119
OWL	0.0754717	0.924528
OX	0.0853659	0.914634
PIG	0.0381679	0.961832
PIGLET	0.0344828	0.965517
PLOW (N)	0.135747	0.864253
RABBIT	0.354167	0.645833
RAM	0.0504587	0.949541
RAVEN	0.0432099	0.95679
ROOSTER	0.125786	0.874214
RYE	0.189189	0.810811
SALT	0.0396825	0.960317
SAW	0.18	0.82
SCYTHE	0.111111	0.888889
SHEEP	0.0511628	0.948837
SHIELD	0.289474	0.710526
SICKLE	0.0909091	0.909091
SILVER	0.0916667	0.908333
SNAKE	0.0750853	0.924915
SPADE	0.143443	0.856557
SPEAR	0.0923695	0.907631
SPRING	0.0617978	0.938202
STONE	0.099631	0.900369
SUMMER	0.0263158	0.973684
SWORD	0.192857	0.807143
TO PLOW	0.0316456	0.968354
TO SEW	0.00826446	0.991736
TO SOW	0.00729927	0.992701
TO SPIN (THREAD)	0.0192308	0.980769
TO WEAVE	0.00581395	0.994186
TURNIP	0.296875	0.703125
WAGON	0.290076	0.709924
WAX (BEES)	0.206897	0.793103
WHEAT	0.0473684	0.952632
WHEEL	0.104478	0.895522
WILD BOAR	0.0607735	0.939227
WINE	0.238095	0.761905
WINTER	0.0230769	0.976923
WOLF	0.0658683	0.934132
WOOD	0.0696203	0.93038
WOOL	0.0307692	0.969231
YOKE	0.0583942	0.941606
TOTAL	0.100972	0.899028
